# Supplementary material for: Development of a new prognostic model to predict pneumonia outcome using artificial intelligence-based chest radiograph results
Source: Sci Rep. 2024 Jun 22;14:14415. doi: 10.1038/s41598-024-65488-1 (PMC11193777; doi:10.1038/s41598-024-65488-1)
Supplement: Supplementary file 2 — Supplementary Information 2. [file 41598_2024_65488_MOESM2_ESM.xlsx]

## Sheet: pneumonia_data 
number	Traing_Test	FinalNo	Sex	Age	mortality_30	curb65	PSI_Final	PSI_Class	initialo2	O2_demand_Group	NursingHome	SMoking_2	DNR	intubation	ICUadm	CXR_Consolidation	LengthOfStay_days	survtime
1	1	139	1	82	1	1	122	4	40	5	0	0	0	0	1	98.66	13	13
2	1	160	1	87	1	2	87	3	2	2	0	0	1	0	0	98.8	28	28
3	1	197	1	68	1	3	138	5	2	2	1	0	1	0	0	98.67	1	1
4	1	104	2	83	0	1	123	4	10	4	1	0	0	1	1	94.25	2	561
5	1	140	1	76	0	1	86	3	0	1	0	0	0	0	0	47.25	2	556
6	1	199	2	68	1	2	98	4	15	5	1	0	0	0	0	98.29	3	3
7	1	156	1	69	0	2	109	4	15	5	0	0	0	0	0	6.88	5	551
8	1	202	1	71	0	2	111	4	6	3	1	0	0	0	0	99.24	6	550
9	1	203	2	93	0	1	103	4	0	1	1	0	0	0	0	93.79	8	550
10	1	106	1	84	0	2	114	4	2	2	0	0	1	0	0	99.05	23	161
11	1	201	2	85	0	3	165	5	15	5	1	0	0	1	1	83.08	9	549
12	1	168	2	83	0	2	83	3	6	3	0	0	0	0	0	96	11	548
13	1	200	2	83	0	2	133	5	2	2	1	0	0	0	0	39.3	7	548
14	1	205	2	100	1	1	120	4	5	3	1	0	0	0	0	62.55	23	23
15	1	192	1	86	1	2	156	5	8	4	1	0	1	1	1	96.79	8	8
16	1	176	2	98	0	3	138	5	0	1	1	0	1	0	0	98.28	2	544
17	1	206	1	76	1	2	116	4	3	3	0	0	1	0	0	87.75	1	1
18	1	207	2	93	0	2	143	5	2	2	1	0	0	0	0	95.98	16	544
19	1	208	2	62	0	1	72	3	0	1	0	0	0	0	1	97.35	9	542
20	1	209	2	87	0	2	147	5	2	2	1	0	0	0	1	96.63	14	541
21	1	144	2	78	0	2	88	3	2	2	0	0	0	0	0	98.54	10	540
22	1	158	2	67	0	1	67	2	0	1	0	0	0	0	0	59.73	7	540
23	1	150	1	63	0	0	173	5	15	5	0	0	0	0	0	66.83	10	537
24	1	198	1	87	1	2	107	4	10	4	1	0	0	1	1	99.47	6	6
25	1	211	2	87	0	2	137	5	0	1	1	0	0	0	0	96.88	17	527
26	1	213	1	78	0	2	148	5	15	5	1	0	0	0	1	92.81	16	526
27	1	151	1	83	0	1	123	4	2	2	0	0	0	0	0	99.65	22	525
28	1	117	1	79	0	1	109	4	15	5	0	0	1	0	0	94.62	11	523
29	1	215	2	73	0	1	103	4	4	3	0	0	0	0	0	85.39	9	520
30	1	216	2	88	0	3	128	4	12	4	1	0	0	0	0	93.92	3	520
31	1	171	1	67	0	1	147	5	0	1	1	0	0	0	0	96.29	17	519
32	1	214	1	92	0	2	102	4	3	3	0	0	0	0	0	98.77	7	519
33	1	217	1	80	0	2	140	5	0	1	1	0	0	0	0	94.51	12	519
34	1	218	2	84	0	2	124	4	3	3	1	0	1	0	0	84.71	15	518
35	1	219	1	85	0	2	195	5	2	2	0	0	0	0	1	83.7	25	516
36	1	220	1	64	0	0	84	3	0	1	0	0	0	0	0	95.84	28	514
37	1	221	2	95	1	2	135	5	10	4	1	0	1	0	0	97.74	1	0
38	1	102	1	81	0	2	206	5	4	3	0	0	1	0	0	93.93	7	512
39	1	179	1	55	0	1	55	2	0	1	0	0	0	0	0	92.83	9	511
40	1	103	1	87	0	2	177	5	15	5	1	1	1	0	0	94.7	7	510
41	1	223	2	73	0	1	103	4	0	1	0	0	1	0	0	99.71	12	217
42	1	204	1	90	1	3	160	5	10	4	1	0	1	0	0	37.93	1	1
43	1	224	2	93	1	2	163	5	15	5	1	0	1	0	0	62.05	19	19
44	1	125	2	84	0	1	74	3	6	3	0	0	1	0	0	45.14	8	500
45	1	225	2	84	1	1	94	4	15	5	1	0	0	0	0	78.89	3	3
46	1	163	1	73	0	1	103	4	2	2	0	0	0	0	0	98.68	7	497
47	1	226	1	86	0	3	106	4	0	1	0	0	0	0	0	93.63	16	495
48	1	227	1	70	1	1	110	4	1	2	0	0	1	1	0	97.7	1	1
49	1	167	1	81	1	2	151	5	15	5	0	0	0	0	0	99.48	16	16
50	1	228	1	70	0	3	100	4	0	1	1	0	0	0	0	96.38	18	489
51	1	128	1	70	0	2	90	3	3	3	0	0	1	0	0	98.76	12	488
52	1	184	2	79	1	1	99	4	2	2	1	0	1	0	0	65.04	7	7
53	1	3	2	95	0	1	215	5	2	2	1	0	1	0	0	98.9	11	483
54	1	4	2	79	0	2	189	5	0	1	0	0	0	1	1	95.51	7	483
55	1	5	1	63	0	1	173	5	15	5	0	1	0	1	1	96.58	18	31
56	1	121	2	67	0	2	97	4	2	2	0	0	0	0	1	96.32	48	48
57	1	6	1	83	0	3	163	5	0	1	0	0	0	1	1	81.86	63	478
58	1	7	1	69	1	3	139	5	15	5	0	1	0	1	1	98.17	1	1
59	1	132	1	77	0	1	117	4	0	1	0	0	1	0	0	86.79	11	474
60	1	153	1	73	0	2	93	4	0	1	0	0	0	0	0	99.26	21	474
61	1	123	1	82	0	3	122	4	15	5	0	1	1	0	1	99.18	13	473
62	1	9	2	89	0	2	144	5	15	5	0	0	0	0	0	83.18	2	472
63	1	129	2	89	1	4	119	4	2	2	0	0	1	0	0	98.61	7	27
64	1	130	2	63	0	1	113	4	2	2	0	0	1	0	0	99.64	6	468
65	1	11	2	87	1	1	117	4	15	5	0	0	0	0	1	98.17	17	17
66	1	8	1	76	1	3	116	4	15	5	0	0	0	0	1	86.36	20	19
67	1	111	1	69	0	2	99	4	2	2	1	1	1	0	0	96.57	11	458
68	1	152	2	70	0	2	110	4	2	2	0	0	0	1	1	97.63	37	458
69	1	164	1	80	0	2	165	5	2	2	0	0	0	0	0	95.11	12	458
70	1	13	1	84	1	2	114	4	2	2	1	0	0	0	0	98.35	24	24
71	1	185	2	79	0	2	79	3	2	2	0	0	0	0	0	99.2	9	452
72	1	115	1	96	0	2	126	4	0	1	0	0	0	0	0	82.84	8	451
73	1	138	2	100	0	2	150	5	2	2	1	0	1	0	0	99.57	14	451
74	1	14	1	85	0	2	145	5	0	1	0	1	1	0	0	93.67	6	450
75	1	15	2	79	0	2	99	4	0	1	0	0	0	1	1	97.77	21	447
76	1	16	2	83	0	1	103	4	2	2	1	0	1	0	0	94.21	7	447
77	1	165	1	78	0	2	108	4	6	3	0	0	0	0	0	97.51	6	447
78	1	17	2	63	0	0	83	3	2	2	0	0	1	0	0	80.43	3	446
79	1	18	2	75	0	1	125	4	3	3	1	0	1	0	0	98.69	9	446
80	1	20	2	88	0	2	128	4	4	3	1	0	1	1	1	99.01	20	438
81	1	21	2	89	0	3	169	5	0	1	0	0	0	0	1	99.43	16	437
82	1	135	2	92	0	1	122	4	2	2	1	0	0	1	1	95.49	9	435
83	1	25	1	60	0	2	130	4	0	1	1	0	1	1	1	13.41	39	39
84	1	146	1	79	0	1	109	4	2	2	0	0	0	0	0	93.35	6	434
85	1	26	1	87	0	2	107	4	0	1	0	0	1	0	1	85.12	31	433
86	1	142	2	86	0	3	106	4	0	1	1	0	0	0	0	98.65	32	432
87	1	161	2	77	0	2	67	2	2	2	0	0	0	0	0	80.96	11	429
88	1	28	2	82	0	2	132	5	15	5	1	0	0	1	0	90.06	15	428
89	1	173	2	77	0	2	137	5	15	5	0	0	0	0	0	85.95	22	428
90	1	27	1	81	1	3	221	5	10	4	1	0	1	0	0	98.41	9	9
91	1	29	1	87	0	1	147	5	15	5	0	0	1	0	0	94.87	3	426
92	1	154	1	70	0	4	120	4	2	2	0	0	0	0	0	98.12	16	425
93	1	181	2	86	0	2	116	4	3	3	1	0	0	0	0	66.61	6	425
94	1	141	1	74	0	3	184	5	6	3	0	0	0	0	0	53.68	1	424
95	1	30	1	90	1	2	110	4	1	2	0	0	0	0	0	96.62	16	16
96	1	31	2	91	0	2	131	5	0	1	1	0	1	0	0	80.57	8	420
97	1	23	1	73	0	2	153	5	6	3	1	0	1	0	0	92.81	6	419
98	1	110	1	73	0	3	113	4	0	1	0	0	1	0	0	95.93	10	419
99	1	157	2	86	0	1	96	4	50	5	0	0	0	0	0	43.98	15	415
100	1	194	1	65	1	3	155	5	2	2	0	0	0	1	1	90.83	2	2
101	1	34	1	58	0	0	88	3	6	3	0	0	1	0	0	98.78	4	411
102	1	35	2	91	0	2	171	5	0	1	1	0	0	0	0	97.96	5	410
103	1	133	1	92	0	2	142	5	2	2	0	0	1	0	1	63.02	18	410
104	1	212	1	88	1	2	148	5	15	5	0	0	0	1	1	34.04	0	0
105	1	210	2	96	1	3	116	4	10	4	0	0	1	0	0	85.63	1	1
106	1	37	2	83	0	1	163	5	6	3	1	0	1	0	0	94.87	6	408
107	1	36	1	84	0	2	124	4	2	2	0	1	0	1	1	98.69	64	64
108	1	169	2	83	0	1	83	3	4	3	0	0	0	0	0	93.56	7	407
109	1	38	2	83	0	1	123	4	4	3	0	0	1	0	0	13.96	6	406
110	1	39	1	46	0	0	96	4	0	1	0	1	1	0	0	98.48	8	405
111	1	193	2	74	1	1	94	4	6	3	1	0	0	1	1	98.71	26	26
112	1	41	1	45	0	0	65	2	2	2	0	0	1	0	1	65.43	9	401
113	1	42	1	80	0	2	110	4	2	2	0	0	1	0	0	96.4	5	396
114	1	116	1	70	0	2	70	2	15	5	0	0	1	0	0	44.68	2	394
115	1	105	1	58	0	1	98	4	4	3	1	0	1	0	0	93.99	15	393
116	1	172	1	58	0	1	118	4	2	2	1	0	0	0	0	90.17	11	392
117	1	195	1	85	1	3	135	5	15	5	1	0	0	1	1	99.26	5	5
118	1	43	1	49	0	2	79	3	15	5	0	1	1	1	1	97.95	55	391
119	1	126	1	82	0	3	132	5	2	2	0	1	1	0	0	77.97	19	34
120	1	137	1	72	0	1	172	5	4	3	0	0	0	0	1	97.46	37	37
121	1	45	2	93	0	1	153	5	10	4	0	0	1	0	1	98.56	16	386
122	1	46	1	80	0	3	170	5	15	5	1	0	1	1	1	96.75	19	384
123	1	47	2	83	0	2	113	4	0	1	1	0	0	0	0	65.16	17	384
124	1	174	1	74	0	3	94	4	0	1	1	0	0	0	0	36.27	10	384
125	1	48	1	84	1	2	164	5	6	3	1	0	1	1	1	99.16	10	9
126	1	108	1	66	0	2	116	4	10	4	0	1	1	0	0	14.99	5	381
127	1	178	1	87	0	1	117	4	2	2	0	0	0	0	0	40.27	4	381
128	1	127	2	82	1	2	122	4	2	2	0	1	0	0	0	97.57	9	9
129	1	109	2	93	1	3	103	4	0	1	0	0	1	0	1	13.69	22	22
130	1	49	2	82	0	2	132	5	2	2	1	0	0	0	1	76.23	31	31
131	1	12	2	79	0	2	129	4	6	3	1	0	0	0	0	99.38	4	37
132	1	50	1	49	0	0	99	4	0	1	0	1	1	0	0	6.37	7	373
133	1	52	2	73	0	2	88	3	2	2	0	0	0	0	1	99.62	50	373
134	1	166	1	68	0	2	88	3	0	1	0	0	0	0	0	98.19	20	373
135	1	119	2	89	0	2	119	4	2	2	1	0	1	0	0	35.72	16	36
136	1	24	1	90	1	1	120	4	2	2	0	0	0	0	0	89.49	11	11
137	1	55	2	75	1	2	135	5	3	3	1	0	1	1	1	96.37	366	1
138	1	57	1	46	0	0	86	3	15	5	0	0	1	0	0	85.58	10	367
139	1	44	1	80	0	1	110	4	2	2	0	1	1	0	0	67.04	7	366
140	1	59	2	73	0	1	123	4	4	3	1	0	1	0	0	86.62	7	364
141	1	19	2	65	0	1	65	2	15	5	0	0	1	0	0	73.26	6	363
142	1	58	1	80	0	3	140	5	3	3	1	0	0	0	0	78.92	34	363
143	1	122	1	86	0	4	136	5	2	2	0	1	1	0	1	98.06	26	363
144	1	51	1	78	0	2	128	4	40	5	0	0	0	0	0	87.99	19	361
145	1	60	2	75	0	2	125	4	0	1	1	0	1	1	1	88.2	38	361
146	1	188	2	82	0	2	112	4	2	2	1	0	0	0	0	8.67	7	359
147	1	182	1	93	0	2	103	4	9	4	0	0	0	0	0	94.24	1	358
148	1	61	1	81	0	2	161	5	0	1	1	1	1	0	0	98.91	18	357
149	1	32	2	88	1	2	148	5	2	2	0	1	1	0	0	46.62	1	1
150	1	112	1	67	0	2	87	3	2	2	0	1	1	0	1	97.64	54	354
151	1	189	2	90	0	3	190	5	2	2	1	0	0	0	0	82.58	11	354
152	1	118	1	86	0	2	146	5	5	3	0	1	1	0	1	97.38	77	166
153	1	134	1	53	0	0	53	2	3	3	0	0	1	0	0	10.41	9	353
154	1	54	1	75	0	2	95	4	4	3	1	1	1	0	0	96.58	16	352
155	1	131	1	85	0	3	135	5	2	2	0	1	0	0	0	96.38	9	352
156	1	10	1	50	0	0	120	4	0	1	0	1	1	0	1	9.87	43	351
157	1	62	2	41	0	0	41	2	0	1	0	0	1	0	1	99.55	13	351
158	1	63	1	74	0	2	114	4	2	2	0	0	0	0	0	94.57	6	350
159	1	64	1	67	0	1	87	3	45	5	0	0	1	0	0	97.68	6	350
160	1	2	1	85	0	1	235	5	3	3	0	0	0	0	1	79.55	80	80
161	1	65	2	63	0	2	93	4	0	1	0	0	0	1	1	92.14	23	345
162	1	66	2	87	1	2	197	5	15	5	1	0	0	0	0	99.22	2	2
163	1	67	2	82	0	2	122	4	0	1	1	0	1	0	0	88.81	9	343
164	1	68	1	79	1	2	119	4	2	2	0	1	0	0	0	97.63	16	16
165	1	69	2	74	0	2	164	5	15	5	0	0	0	0	0	98.18	9	340
166	1	70	2	75	0	1	155	5	6	3	0	0	1	0	0	70.62	1	340
167	1	56	1	77	1	2	107	4	4	3	0	0	1	1	1	99.74	6	6
168	1	71	1	71	0	1	181	5	15	5	1	0	1	0	0	93.68	20	338
169	1	114	2	70	0	1	130	4	5	3	0	0	1	1	1	73.48	23	337
170	1	40	2	92	0	2	172	5	8	4	0	0	0	0	0	96.58	9	336
171	1	72	1	87	1	2	137	5	2	2	0	0	0	0	0	97.31	1	1
172	1	73	1	80	0	2	160	5	6	3	1	0	0	0	1	95.01	13	334
173	1	159	1	83	0	2	183	5	15	5	0	0	1	0	0	98.54	31	31
174	1	75	1	81	0	2	171	5	15	5	1	1	0	0	0	93.11	13	331
175	1	74	1	53	0	2	143	5	15	5	0	1	1	0	1	92.47	10	330
176	1	113	1	75	1	2	105	4	15	5	0	1	0	0	0	94.01	12	1
177	1	76	1	88	0	3	138	5	10	4	1	1	1	0	0	96.15	18	329
178	1	77	1	70	0	1	150	5	15	5	0	0	1	0	0	98.67	15	329
179	1	170	1	63	0	0	123	4	0	1	1	0	0	0	0	70.21	15	329
180	1	196	1	56	0	0	106	4	2	2	0	0	0	0	0	94.06	8	329
181	1	78	2	86	0	2	126	4	15	5	1	0	0	0	0	91.9	16	326
182	1	120	1	78	0	2	118	4	2	2	1	0	1	0	0	79.47	16	326
183	1	22	1	84	1	1	114	4	2	2	1	0	0	0	1	99.55	2	2
184	1	124	1	70	1	2	110	4	2	2	0	1	0	0	1	79.63	15	15
185	1	186	1	73	0	2	123	4	2	2	0	0	1	1	1	99.62	68	68
186	1	79	1	51	0	0	91	4	2	2	0	1	1	0	0	93.48	14	324
187	1	162	2	70	0	2	120	4	2	2	0	0	0	0	0	97	14	324
188	1	80	1	81	0	2	181	5	10	4	1	1	0	1	1	77.45	5	323
189	1	81	1	85	1	3	145	5	15	5	0	0	0	1	1	97.09	16	16
190	1	222	1	46	0	0	56	2	2	2	0	0	0	0	0	49.48	8	323
191	1	82	1	92	0	3	232	5	15	5	1	0	0	0	1	98.62	51	51
192	1	83	1	65	0	2	170	5	4	3	1	0	1	0	0	73.32	10	317
193	1	190	1	88	0	4	168	5	10	4	0	0	1	1	0	97.04	10	316
194	1	155	1	81	0	2	201	5	15	5	0	0	0	0	0	66.75	2	315
195	1	84	2	60	0	0	100	4	2	2	1	0	1	0	1	97.69	40	314
196	1	177	1	69	1	2	69	2	10	4	0	0	1	1	1	99.45	29	29
197	1	85	1	78	1	3	168	5	2	2	0	1	0	0	0	95.58	4	4
198	1	33	2	71	0	1	91	4	3	3	0	0	1	0	0	19.15	8	309
199	1	86	1	61	0	0	81	3	0	1	0	1	1	0	0	98.51	8	305
200	1	87	1	53	0	0	63	2	6	3	0	0	1	0	0	95.69	1	305
201	1	88	1	65	0	4	145	5	4	3	0	0	1	0	0	99	10	304
202	1	89	2	76	0	2	106	4	15	5	0	0	1	0	0	34.78	11	304
203	1	1	1	76	0	1	136	5	2	2	1	0	1	0	0	84.8	9	303
204	1	90	1	94	0	2	154	5	2	2	1	1	0	0	0	63.38	45	303
205	1	175	1	76	1	2	136	5	5	3	0	0	1	0	0	95.11	2	2
206	1	91	1	83	0	2	133	5	0	1	1	1	0	0	1	92.59	50	301
207	1	92	2	78	0	1	108	4	4	3	0	0	1	0	0	11.58	2	301
208	1	93	1	93	1	1	153	5	15	5	0	0	0	0	0	97.84	5	4
209	1	95	1	85	0	2	175	5	2	2	1	0	1	0	0	88.78	17	298
210	1	94	1	76	0	2	136	5	4	3	0	1	0	1	1	99.1	36	36
211	1	149	2	90	0	1	110	4	6	3	1	0	0	0	0	97.66	10	297
212	1	143	1	85	0	3	115	4	0	1	0	0	0	0	0	57.63	9	295
213	1	136	2	88	0	2	188	5	2	2	1	0	0	0	0	22.92	12	293
214	1	96	2	82	0	2	222	5	0	1	1	0	1	0	0	99.15	23	292
215	1	183	2	77	0	3	137	5	0	1	1	0	1	0	1	55.53	39	292
216	1	187	1	75	0	1	105	4	6	3	1	0	1	0	0	99.41	18	291
217	1	180	2	74	1	2	134	5	9	4	0	0	0	0	0	98.11	8	8
218	1	107	1	90	0	3	130	4	3	3	0	0	1	1	1	86.92	26	286
219	1	191	1	66	0	2	96	4	3	3	1	0	0	0	0	96.85	39	286
220	1	97	1	78	0	1	118	4	15	5	1	1	1	1	1	11.48	30	284
221	1	98	2	85	0	2	135	5	15	5	1	0	1	0	0	51.56	15	284
222	1	145	1	72	0	2	182	5	15	5	1	0	1	0	0	87.97	18	284
223	1	53	1	83	1	3	133	5	15	5	0	0	1	0	0	98.73	3	3
224	1	99	1	88	0	2	138	5	2	2	0	1	1	0	0	95.12	2	282
225	1	100	2	76	0	2	146	5	3	3	1	0	1	1	1	97.41	41	280
226	1	148	2	74	0	1	94	4	2	2	1	0	0	1	1	27.08	14	278
227	1	147	1	78	0	2	138	5	0	1	1	0	0	0	0	99.21	22	276
228	1	101	1	89	1	5	139	5	15	5	0	0	0	0	0	99.31	1	1
229	1	352	1	55	0	0	145	5	0	1	0	1	1	1	1	89.18	37	272
230	1	275	1	86	0	2	146	5	15	5	1	0	0	0	0	95.94	12	271
231	1	387	1	74	0	2	109	4	10	4	0	1	0	1	0	96.42	12	271
232	1	390	2	82	0	3	102	4	2	2	1	0	0	0	0	55.54	1	269
233	1	333	1	82	0	2	132	5	2	2	0	0	0	0	0	88.89	NA	268
234	1	373	1	82	1	2	142	5	10	4	1	0	1	0	0	98.86	10	10
235	1	237	2	54	0	1	74	3	10	4	1	0	0	1	0	95.6	50	266
236	1	382	1	87	0	1	117	4	2	2	0	0	0	0	0	56.52	5	265
237	1	239	1	74	1	4	154	5	15	5	0	0	1	1	1	98.91	2	2
238	1	392	1	89	0	1	109	4	2	2	0	1	1	0	0	57.94	15	261
239	1	263	1	91	0	3	131	5	3	3	1	0	1	0	0	89.28	33	91
240	1	394	1	80	0	2	160	5	2	2	0	1	1	0	0	79.24	12	260
241	1	348	1	76	0	1	106	4	3	3	0	1	0	0	0	98.05	13	191
242	1	393	1	80	0	2	130	4	2	2	0	1	0	0	0	45.95	5	258
243	1	395	1	83	0	2	133	5	2	2	1	1	0	0	0	75.66	7	258
244	1	330	1	87	0	1	137	5	15	5	0	1	1	0	0	92.55	10	122
245	1	332	2	84	0	3	84	3	15	5	0	0	1	1	0	98.6	34	34
246	1	396	2	86	0	1	106	4	0	1	1	0	0	1	1	71.59	32	257
247	1	397	1	85	0	2	115	4	3	3	0	0	0	1	0	63.96	16	256
248	1	347	2	87	0	2	107	4	10	4	0	0	0	0	0	93.89	10	255
249	1	267	1	83	0	1	153	5	15	5	1	0	0	0	0	84.42	17	254
250	1	399	1	71	0	2	121	4	10	4	0	1	0	0	0	84.61	8	254
251	1	293	2	74	0	1	74	3	0	1	0	0	0	0	0	87.71	13	253
252	1	400	2	79	0	1	129	4	3	3	0	0	0	0	0	29.87	27	252
253	1	401	2	95	0	2	135	5	5	3	1	0	1	0	0	98.08	9	252
254	1	259	1	83	0	2	133	5	2	2	1	1	1	0	0	86.47	6	251
255	1	402	1	93	0	2	143	5	2	2	0	0	0	0	0	66.19	10	251
256	1	404	2	76	1	1	156	5	15	5	0	0	1	1	1	80.36	0	0
257	1	295	2	70	0	2	90	3	15	5	0	0	0	0	0	97	8	248
258	1	405	1	85	1	1	135	5	4	3	1	0	1	0	0	99.02	2	2
259	1	249	1	74	0	3	84	3	0	1	0	1	0	0	0	99.36	10	247
260	1	322	1	68	0	2	88	3	3	3	0	1	1	1	1	72.04	145	48
261	1	359	1	66	0	1	106	4	5	3	0	1	0	0	0	84.31	28	86
262	1	406	1	95	1	1	145	5	0	1	0	0	0	0	0	81.49	14	25
263	1	232	1	37	0	0	77	3	6	3	0	0	0	1	1	89.01	36	246
264	1	317	1	77	0	1	107	4	2	2	0	0	0	0	0	89.59	4	246
265	1	349	2	80	0	1	120	4	0	1	0	0	0	0	0	94.42	9	246
266	1	311	1	86	0	2	121	4	3	3	0	1	1	1	1	93.07	32	245
267	1	407	1	81	0	2	91	4	15	5	0	1	1	1	1	98.33	40	40
268	1	280	2	83	1	2	123	4	15	5	1	0	1	1	1	98.45	3	2
269	1	408	2	88	0	1	118	4	2	2	0	0	1	0	0	92.3	46	46
270	1	409	1	81	1	3	136	5	4	3	0	0	1	0	0	98.35	11	10
271	1	337	2	94	0	2	104	4	2	2	1	0	1	0	0	95.37	8	242
272	1	316	1	83	0	1	93	4	2	2	0	0	0	0	0	96.7	9	241
273	1	331	1	87	0	1	97	4	15	5	0	1	1	0	0	92.55	7	105
274	1	247	2	79	0	2	139	5	0	1	0	0	0	0	0	7.01	9	238
275	1	290	1	87	1	3	167	5	15	5	0	0	1	0	0	38.85	21	6
276	1	300	1	89	0	1	109	4	2	2	0	0	1	0	0	20.82	27	238
277	1	403	1	88	0	3	158	5	0	1	0	1	1	1	1	97.99	26	238
278	1	410	2	69	0	2	159	5	2	2	1	0	0	0	0	33.29	12	237
279	1	250	1	74	0	3	84	3	0	1	0	1	0	0	0	99.36	14	235
280	1	306	1	82	1	1	132	5	15	5	0	1	1	0	0	99.25	1	1
281	1	383	1	82	1	1	112	4	15	5	0	1	1	0	0	97.85	7	7
282	1	371	1	58	0	0	68	2	15	5	0	0	1	0	0	98.78	11	234
283	1	411	1	51	0	0	81	3	2	2	0	0	0	0	0	15.57	9	233
284	1	415	2	102	0	2	162	5	6	3	1	0	1	0	0	65.52	14	233
285	1	272	2	85	0	2	125	4	2	2	1	0	1	0	0	59.24	53	53
286	1	413	1	69	0	3	109	4	4	3	1	0	0	1	1	95.68	70	232
287	1	266	1	78	0	2	98	4	2	2	0	1	0	0	0	96.77	4	231
288	1	318	1	78	0	1	148	5	0	1	0	0	0	0	0	89.59	11	231
289	1	326	1	87	0	2	157	5	2	2	0	1	0	0	0	99.52	0	231
290	1	241	2	96	0	2	136	5	15	5	1	0	0	0	0	11.32	7	229
291	1	258	2	83	0	3	133	5	4	3	0	0	0	0	0	19.84	12	229
292	1	368	1	86	0	1	186	5	0	1	0	0	1	0	0	89.15	10	229
293	1	252	1	91	0	1	101	4	6	3	0	1	1	0	0	81.94	5	228
294	1	328	1	67	0	1	67	2	1	2	0	0	0	0	0	63.05	6	227
295	1	283	1	85	1	1	95	4	2	2	0	0	1	0	0	67.25	30	30
296	1	417	2	80	0	1	110	4	15	5	0	0	0	0	0	77.77	8	226
297	1	418	1	71	0	1	71	3	10	4	0	0	0	0	0	73.85	16	226
298	1	354	1	81	1	1	141	5	15	5	1	0	1	0	0	96.43	24	24
299	1	292	1	87	0	2	107	4	2	2	0	0	0	0	0	97.5	12	223
300	1	419	1	73	0	2	163	5	2	2	0	1	1	1	1	93.73	59	59
301	1	420	2	88	0	2	98	4	0	1	0	0	0	0	0	87.11	7	223
302	1	271	1	84	0	2	104	4	2	2	1	0	0	0	0	43.28	12	222
303	1	421	2	47	0	1	157	5	15	5	0	1	0	0	0	98.46	13	222
304	1	335	1	84	0	2	134	5	3	3	0	1	0	0	0	93.4	11	221
305	1	291	1	81	0	2	171	5	15	5	0	1	0	0	0	54.05	9	220
306	1	422	1	47	0	0	107	4	0	1	0	1	0	0	0	29.79	2	220
307	1	423	1	88	0	2	118	4	0	1	0	1	0	0	0	86.27	4	219
308	1	425	2	76	0	2	126	4	10	4	1	0	0	0	0	90.26	14	218
309	1	426	1	81	0	1	121	4	4	3	1	1	0	0	0	98.21	12	217
310	1	428	1	77	0	2	127	4	2	2	0	1	0	0	0	97.32	12	49
311	2	431	2	98	0	3	208	5	15	5	1	0	0	1	1	66.01	16	119
312	2	345	1	61	0	0	61	2	5	3	0	0	0	0	0	66.88	22	211
313	2	351	1	79	0	2	104	4	2	2	0	1	1	0	0	99.4	13	211
314	2	432	1	66	0	1	136	5	15	5	1	1	0	0	0	86.94	10	209
315	2	424	1	88	0	2	108	4	0	1	0	1	0	0	0	86.27	7	208
316	2	433	1	91	0	2	161	5	4	3	0	1	0	0	0	88.61	12	208
317	2	253	1	84	0	2	84	3	15	5	0	1	0	0	0	99.25	53	207
318	2	323	1	70	0	1	165	5	0	1	0	1	0	0	0	7.94	7	56
319	2	356	1	72	0	1	102	4	15	5	0	1	0	0	0	62.19	5	206
320	2	435	1	69	0	2	139	5	6	3	1	1	0	0	0	88.87	23	205
321	2	254	1	86	1	2	146	5	2	2	0	1	1	0	1	97.38	17	17
322	2	304	1	81	0	2	141	5	1	2	0	0	0	0	0	95.11	6	204
323	2	313	1	83	0	2	83	3	6	3	0	1	0	0	0	8.13	6	204
324	2	374	1	61	1	1	141	5	10	4	0	1	1	1	1	9.66	164	27
325	2	384	1	83	0	2	143	5	2	2	0	1	0	0	0	97.35	4	203
326	2	437	2	86	0	1	131	5	15	5	0	0	0	0	0	94.44	5	203
327	2	233	1	75	0	3	85	3	2	2	1	0	0	0	0	97.73	18	202
328	2	360	1	66	0	1	156	5	15	5	0	1	0	0	0	84.31	13	41
329	2	438	1	62	0	0	92	4	0	1	0	1	0	0	0	99.39	11	201
330	2	245	1	85	0	2	195	5	15	5	0	1	0	0	0	69.78	5	200
331	2	439	2	82	0	2	152	5	6	3	1	1	0	0	0	91.87	1	200
332	2	430	2	88	1	1	138	5	6	3	0	0	1	0	0	84.75	27	13
333	2	440	2	92	1	3	147	5	8	4	1	0	1	1	1	98.73	1	1
334	2	289	2	85	0	2	155	5	15	5	0	0	0	1	1	93.58	14	198
335	2	353	2	96	0	2	156	5	0	1	1	0	0	0	0	12.89	13	197
336	2	441	2	81	0	2	81	3	6	3	0	0	0	0	0	29.69	5	196
337	2	429	1	77	1	2	137	5	2	2	0	1	0	0	0	97.32	18	29
338	2	372	1	68	1	1	78	3	5	3	0	1	1	1	1	2.41	39	12
339	2	443	1	76	0	1	86	3	4	3	0	0	0	0	0	98.86	11	193
340	2	235	2	65	0	3	65	2	10	4	0	0	0	0	0	99.5	36	192
341	2	324	1	70	0	1	100	4	3	3	0	1	0	0	0	7.94	42	42
342	2	334	2	92	0	3	142	5	3	3	0	0	0	0	0	94.18	36	192
343	2	366	1	93	0	1	143	5	4	3	1	1	0	0	0	89.68	23	192
344	2	444	2	76	0	1	96	4	15	5	0	0	0	0	0	72.17	10	192
345	2	445	2	86	0	2	196	5	0	1	1	0	1	0	0	91.87	8	192
346	2	447	2	85	0	2	165	5	0	1	0	0	0	0	0	83.91	8	192
347	2	282	1	60	0	0	80	3	0	1	0	1	0	0	0	87.59	2	191
348	2	448	1	85	0	2	145	5	6	3	0	0	0	0	0	97.3	7	191
349	2	278	1	66	0	2	131	5	0	1	0	1	0	0	0	99.11	3	40
350	2	365	2	75	0	1	170	5	15	5	0	0	0	0	0	23.2	18	190
351	2	379	1	69	0	2	129	4	2	2	0	1	0	0	0	9.67	6	190
352	2	449	1	29	0	0	109	4	15	5	0	0	0	0	0	14.33	6	190
353	2	450	1	70	1	3	120	4	4	3	1	0	1	0	0	79.22	4	3
354	2	388	1	21	0	1	31	2	4	3	0	0	0	0	0	49.09	5	186
355	2	451	1	85	1	2	105	4	6	3	1	0	1	1	1	50.11	26	26
356	2	442	1	92	1	2	192	5	40	5	0	0	1	0	0	87.68	18	7
357	2	452	1	30	0	0	30	2	8	4	0	1	0	0	0	39.32	14	185
358	2	285	2	74	0	1	84	3	0	1	0	0	0	0	0	31.95	21	184
359	2	336	2	76	0	2	146	5	15	5	0	0	0	0	0	94.06	9	183
360	2	344	1	61	0	0	61	2	5	3	0	0	0	0	0	66.88	5	182
361	2	268	1	84	1	3	104	4	2	2	0	0	0	0	0	99.58	9	9
362	2	454	1	86	0	2	116	4	0	1	0	1	0	0	0	80.41	18	178
363	2	264	1	91	1	3	206	5	6	3	1	0	1	0	0	89.28	8	8
364	2	279	1	66	1	2	126	4	15	5	0	1	0	0	0	99.11	17	27
365	2	455	1	33	0	0	63	2	6	3	0	1	0	0	0	98.68	35	176
366	2	238	2	92	0	2	132	5	2	2	1	0	0	0	0	98.14	18	175
367	2	296	2	71	0	2	151	5	2	2	0	0	0	0	0	97	41	175
368	2	458	1	77	1	2	127	4	10	4	1	1	1	1	1	87.06	25	25
369	2	453	1	79	0	2	109	4	4	3	0	1	1	0	0	98.42	8	174
370	2	230	1	51	0	0	61	2	4	3	0	1	0	0	0	3.3	2	172
371	2	315	1	51	0	0	81	3	6	3	0	1	0	0	0	45.87	10	170
372	2	361	1	66	1	1	156	5	6	3	0	1	0	0	0	84.31	10	9
373	2	340	2	77	1	1	117	4	3	3	0	0	1	0	0	78.46	23	2
374	2	255	2	91	0	1	151	5	15	5	0	0	0	0	0	23.7	10	168
375	2	457	1	80	0	1	100	4	2	2	0	1	0	0	0	37.51	8	168
376	2	378	1	72	0	1	132	5	10	4	0	0	0	0	0	95.77	8	167
377	2	398	2	93	1	1	173	5	2	2	0	0	1	0	0	90.8	2	17
378	2	338	1	78	0	2	78	3	2	2	0	0	0	0	0	97.89	10	165
379	2	256	2	81	0	1	101	4	2	2	0	0	0	0	0	83.86	5	163
380	2	377	1	49	1	0	79	3	4	3	0	1	1	1	1	99.31	24	23
381	2	462	2	59	0	1	79	3	2	2	0	0	0	0	0	2.03	1	163
382	2	465	1	74	1	1	124	4	6	3	0	1	1	0	0	88.56	9	9
383	2	436	1	69	0	2	99	4	0	1	1	1	0	0	0	88.87	25	161
384	2	466	1	86	0	1	166	5	6	3	0	1	0	0	0	78.59	9	161
385	2	459	1	27	0	0	77	3	2	2	0	1	0	0	0	58.1	9	160
386	2	467	2	61	0	0	51	2	4	3	0	0	0	0	0	75.68	10	160
387	2	414	1	70	0	3	110	4	2	2	1	0	0	1	1	95.68	56	159
388	2	342	2	85	0	1	135	5	15	5	1	0	0	0	0	80.84	39	158
389	2	307	1	88	0	2	138	5	4	3	0	1	0	0	0	82.16	16	157
390	2	284	1	78	0	1	88	3	5	3	0	1	1	0	1	99.18	39	39
391	2	471	2	61	0	1	151	5	15	5	0	0	0	0	0	42.21	5	154
392	2	473	1	77	0	1	127	4	3	3	0	0	0	0	0	98.93	11	154
393	2	474	2	91	0	1	111	4	0	1	1	0	1	0	0	46.34	13	152
394	2	468	1	67	0	1	87	3	5	3	0	0	0	0	0	86.33	5	150
395	2	357	1	79	0	2	159	5	6	3	1	0	0	0	1	92.81	35	149
396	2	273	2	75	0	1	105	4	0	1	1	0	0	0	0	4.17	28	147
397	2	240	1	72	0	2	132	5	2	2	0	1	0	0	0	60.96	8	146
398	2	381	1	76	0	1	86	3	0	1	0	0	0	0	0	9.43	34	146
399	2	476	1	68	0	1	98	4	15	5	0	1	0	0	0	11.09	8	146
400	2	446	2	66	0	2	116	4	8	4	1	1	0	0	0	60.42	50	142
401	2	391	1	85	0	2	125	4	2	2	0	0	0	0	0	11.77	1	141
402	2	477	1	89	0	1	199	5	15	5	0	0	1	0	0	92.09	6	140
403	2	478	1	72	1	2	92	4	10	4	0	1	0	1	1	98.72	0	0
404	2	231	1	78	1	2	88	3	6	3	0	0	0	1	0	97.86	13	13
405	2	294	1	65	0	2	75	3	3	3	0	0	0	0	0	97.78	21	139
406	2	269	1	90	0	2	100	4	4	3	0	0	0	0	0	94.69	17	138
407	2	310	1	62	0	1	82	3	0	1	0	0	1	0	0	70.94	24	138
408	2	287	1	78	0	1	88	3	2	2	0	1	0	0	0	63.91	6	137
409	2	481	1	80	0	2	150	5	15	5	0	1	0	1	0	98.89	12	137
410	2	460	2	83	0	3	143	5	10	4	0	0	0	0	0	99.26	2	71
411	2	482	1	81	1	1	161	5	15	5	0	0	1	0	0	96.53	3	3
412	2	329	2	59	0	0	99	4	4	3	1	0	0	0	0	89.35	3	135
413	2	479	1	73	0	1	103	4	15	5	0	1	0	1	1	99.43	10	135
414	2	484	1	73	0	2	173	5	10	4	1	1	0	0	0	47.15	54	133
415	2	485	2	84	0	1	104	4	0	1	0	0	1	1	1	47.03	55	133
416	2	364	1	71	0	1	141	5	0	1	0	0	0	0	0	63.06	21	132
417	2	486	2	63	0	0	63	2	15	5	0	0	0	0	0	51.31	1	132
418	2	487	2	76	1	2	121	4	5	3	0	0	0	1	1	99.62	16	16
419	2	389	1	21	0	1	21	2	2	2	0	0	0	0	0	49.09	9	129
420	2	463	1	90	0	2	150	5	15	5	1	0	0	0	0	95.21	19	39
421	2	483	2	83	0	3	148	5	0	1	0	0	1	1	1	13.9	14	129
422	2	251	1	91	0	1	101	4	12	4	0	1	1	0	0	81.94	NA	128
423	2	480	1	80	0	1	175	5	0	1	1	0	1	0	0	99.41	23	127
424	2	472	1	91	0	2	141	5	5	3	1	1	1	0	0	91.15	41	126
425	2	244	2	70	0	2	100	4	10	4	1	0	0	1	1	52.13	27	125
426	2	305	2	57	0	0	57	2	0	1	0	0	0	0	0	62.81	7	125
427	2	363	1	56	0	0	86	3	10	4	0	1	0	0	0	91.1	39	125
428	2	489	2	90	0	3	100	4	15	5	0	0	0	0	0	98.42	16	124
429	2	412	1	88	0	2	88	3	0	1	0	0	0	0	0	43.31	18	122
430	2	236	1	82	0	1	152	5	0	1	1	1	0	0	0	40.43	5	120
431	2	288	1	65	0	2	65	2	2	2	0	1	0	1	1	98.4	17	118
432	2	488	2	81	0	1	101	4	15	5	0	0	0	1	0	12.98	33	118
433	2	434	2	64	0	1	94	4	1	2	1	1	0	0	0	44.69	30	117
434	2	321	1	52	0	0	137	5	15	5	0	1	1	1	1	98.7	48	48
435	2	270	1	83	0	2	103	4	0	1	0	1	0	1	1	99.25	68	53
436	2	302	2	73	0	1	133	5	5	3	1	0	0	0	0	70.68	18	115
437	2	243	1	66	0	1	176	5	15	5	1	1	0	0	0	83.66	8	114
438	2	385	2	87	0	2	127	4	15	5	0	0	0	0	0	86.27	9	114
439	2	309	2	61	0	1	51	2	5	3	0	0	0	1	1	94.86	24	113
440	2	475	1	73	1	1	113	4	6	3	0	1	1	0	0	98.63	59	23
441	2	355	1	69	0	1	99	4	2	2	0	1	0	0	0	80.38	6	112
442	2	464	1	90	1	2	170	5	4	3	1	0	0	0	0	95.21	9	20
443	2	314	1	61	1	2	101	4	15	5	1	1	1	1	1	98.76	4	4
444	2	277	2	66	0	2	126	4	6	3	0	0	0	0	0	79.95	8	108
445	2	427	1	81	1	3	181	5	15	5	1	1	0	1	1	99.7	2	2
446	2	229	2	77	0	2	107	4	2	2	1	0	0	1	1	97.9	15	63
447	2	234	1	74	0	2	134	5	2	2	1	1	0	0	0	48.62	13	105
448	2	327	1	44	0	0	64	2	10	4	0	1	0	1	1	98.87	20	104
449	2	375	2	79	0	1	109	4	15	5	0	0	0	0	0	77.49	14	104
450	2	380	1	69	0	2	109	4	0	1	0	1	0	0	0	9.67	12	104
451	2	376	2	88	1	2	118	4	4	3	0	0	1	0	0	99.09	5	5
452	2	248	1	78	0	1	98	4	4	3	0	0	0	0	0	89.76	13	96
453	2	298	2	86	0	2	116	4	5	3	0	0	0	1	1	75.76	39	96
454	2	367	2	87	1	2	137	5	2	2	0	0	1	1	0	99.13	19	17
455	2	470	2	78	1	1	98	4	10	4	0	0	1	1	1	96.99	33	0
456	2	343	2	78	1	3	88	3	15	5	0	0	1	1	1	98.11	14	14
457	2	246	2	76	0	2	146	5	6	3	0	0	0	1	1	81.75	33	92
458	2	276	1	81	0	2	111	4	3	3	0	1	0	0	0	95.26	16	92
459	2	358	1	79	0	2	149	5	15	5	1	0	0	0	1	92.81	8	92
460	2	362	1	81	0	3	141	5	6	3	0	1	0	0	0	99.38	3	90
461	2	242	1	78	1	1	148	5	15	5	1	0	1	1	1	94.46	18	18
462	2	257	2	15	0	1	45	2	5	3	0	0	0	1	1	28.32	NA	86
463	2	312	2	77	0	2	127	4	0	1	0	0	0	0	0	98.23	6	86
464	2	281	1	86	0	2	116	4	3	3	1	0	1	0	0	96.26	13	85
465	2	319	1	90	0	1	160	5	8	4	0	0	0	0	0	87.44	10	85
466	2	303	2	69	0	1	59	2	2	2	0	0	0	0	0	92.11	7	84
467	2	274	1	82	0	2	112	4	2	2	0	0	0	0	0	21.77	9	80
468	2	297	1	80	1	3	140	5	4	3	0	0	1	0	1	97.47	0	1
469	2	416	1	86	0	2	156	5	2	2	1	1	0	0	0	97.92	9	80
470	2	325	1	79	0	2	79	3	6	3	0	0	0	0	0	68.34	6	78
471	2	369	1	86	0	1	206	5	0	1	0	0	1	0	0	89.15	11	77
472	2	469	2	86	0	3	146	5	0	1	0	0	1	0	0	39.79	12	77
473	2	265	1	58	0	0	58	2	0	1	0	0	0	0	0	72.46	14	76
474	2	341	1	82	0	1	112	4	0	1	0	0	0	0	0	81.89	5	76
475	2	386	2	87	0	2	97	4	2	2	0	0	0	0	0	86.27	5	73
476	2	346	2	75	0	2	115	4	2	2	0	0	0	0	0	89.52	14	69
477	2	370	1	58	1	0	98	4	4	3	0	1	1	1	1	99.12	12	12
478	2	301	1	85	0	2	105	4	2	2	0	1	0	0	0	89.83	NA	67
479	2	308	2	79	0	1	149	5	6	3	1	0	0	0	0	96.4	18	67
480	2	461	2	83	1	3	123	4	2	2	0	0	0	0	0	99.26	3	1
481	2	286	1	81	0	1	91	4	0	1	0	0	0	0	0	94.96	18	65
482	2	260	2	83	1	1	133	5	6	3	1	0	1	1	1	95.96	10	10
483	2	320	1	90	0	1	130	4	3	3	0	0	0	0	0	87.44	4	61
484	2	339	2	78	0	2	68	2	0	1	0	0	0	1	1	98.06	11	61
485	2	299	1	78	0	1	108	4	8	4	0	1	0	0	0	99.69	15	55
486	2	350	2	81	0	1	101	4	2	2	0	0	0	0	0	94.42	14	55
487	2	456	1	90	0	1	130	4	15	5	0	0	0	0	0	82.76	13	55
488	2	261	1	85	0	3	125	4	5	3	1	0	0	0	0	79.09	NA	54
489	2	262	2	87	0	2	147	5	0	1	1	0	0	0	0	87.83	18	54
